# Supplementary material for: Sulfane Sulfur Regulates LasR-Mediated Quorum Sensing and Virulence in Pseudomonas aeruginosa PAO1
Source: Antioxidants (Basel). 2021 Sep 21;10(9):1498. doi: 10.3390/antiox10091498 (PMC8469610; doi:10.3390/antiox10091498)
Supplement: Supplementary file 1 [file antioxidants-10-01498-s001.zip]

Archive with 1 entries (1 files):
- antioxidants-1353323-supplementary.pdf
